# Supplementary material for: Explainable Machine Learning to Predict Successful Weaning of Mechanical Ventilation in Critically Ill Patients Requiring Hemodialysis
Source: Healthcare (Basel). 2023 Mar 21;11(6):910. doi: 10.3390/healthcare11060910 (PMC10048210; doi:10.3390/healthcare11060910)
Supplement: Supplementary file 1 [file healthcare-11-00910-s001.zip]

Archive with 1 entries (1 files):
- healthcare-2275201-supplementary.pdf
